# Supplementary material for: Dynamic changes in circulating tumor DNA assessed by shallow whole‐genome sequencing associate with clinical efficacy of checkpoint inhibitors in NSCLC
Source: Mol Oncol. 2023 Mar 21;17(5):779–91. doi: 10.1002/1878-0261.13409 (PMC10158763; doi:10.1002/1878-0261.13409)
Supplement: Supplementary file 4 — Table S1. Summary of clinical characteristics of the cohort. [file MOL2-17-779-s010.xlsx]

## Sheet: cohortlevel_summary
Supplementary Table S1. Summary of clinical characteristics of the cohort
	Number of patients
Histology
ADK	32
SCC	10
NSCLC (NOS)	2
NSCLC (NE)	1
Smoking_status
Yes	43
No	2
Line of therapy receiving ICIs
1	24
2	21
Sex
Male	32
Female	13
Metastasis at site
Brain	4
Bone	16
Liver	7
Lung	21
Extrathoracic lymph node	8
Pleura	11
Adrenal gland	10
PD-L1 status
Positive	19
Negative	11
Not available	15
Cohort's median age 65.55 years
