# Supplementary material for: Dynamic changes in circulating tumor DNA assessed by shallow whole‐genome sequencing associate with clinical efficacy of checkpoint inhibitors in NSCLC
Source: Mol Oncol. 2023 Mar 21;17(5):779–91. doi: 10.1002/1878-0261.13409 (PMC10158763; doi:10.1002/1878-0261.13409)
Supplement: Supplementary file 5 — Table S2. Detailed clinical characteristics of individual patients. [file MOL2-17-779-s006.xlsx]

## Sheet: samplelevel_summary
Supplementary Table S2. Detailed clinical characteristics of individual patients.
Patient_id	Histology	Smoking_status	ICIs_line	Sex	PFS (days)	Progression (event 1, censored 0)	OS (days)	Exitus (event 1, censored 0)	Benefit	Brain met.	Bone met.	Liver met.	Lung met.	Extrathoracic lymph nodes met.	Pleural met.	Adrenal gland met.	PD-L1 status
p1	ADK	yes	2	Male	363	1	1440	1	DCB	no	no	no	yes	no	no	no	positive
p2	ADK	yes	1	Female	357	1	688	1	DCB	no	no	no	yes	no	no	no	positive
p3	ADK	yes	2	Male	197	1	733	1	DCB	no	no	no	yes	no	no	no	negative
p4	ADK	yes	1	Female	349	1	906	1	DCB	no	no	no	no	no	no	no	Not Available
p5	ADK	yes	1	Male	399	1	715	1	DCB	no	yes	no	no	no	no	no	positive
p6	SCC	no	1	Male	496	1	1025	1	DCB	yes	no	no	no	no	no	no	Not Available
p7	SCC	yes	1	Male	1342	0	1342	0	DCB	no	no	no	yes	no	no	no	positive
p8	ADK	yes	1	Female	1225	0	1225	0	DCB	no	no	no	no	no	yes	no	positive
p9	ADK	yes	1	Male	1162	0	1162	0	DCB	no	no	no	yes	no	no	no	positive
p10	ADK	yes	1	Female	1084	0	1084	0	DCB	no	no	no	no	no	yes	no	positive
p11	NSCLC (NE)	yes	2	Male	577	1	932	1	DCB	no	no	no	yes	no	no	yes	negative
p12	ADK	yes	1	Male	353	0	353	1	DCB	no	yes	no	yes	no	no	no	positive
p13	ADK	yes	1	Female	379	0	379	1	DCB	yes	no	no	no	no	no	yes	positive
p14	SCC	yes	1	Male	1810	0	1810	0	DCB	no	no	yes	no	no	yes	no	Not Available
p15	ADK	yes	1	Male	1203	0	1203	0	DCB	no	no	no	no	no	no	yes	positive
p16	ADK	yes	1	Male	286	1	497	1	DCB	no	yes	no	yes	no	yes	no	Not Available
p17	SCC	yes	1	Female	492	1	924	1	DCB	no	yes	yes	no	no	no	yes	Not Available
p18	ADK	yes	1	Male	1160	0	1160	0	DCB	no	yes	no	yes	yes	yes	no	positive
p19	ADK	yes	2	Male	1810	0	1810	0	DCB	no	no	no	yes	yes	no	yes	Not Available
p20	ADK	yes	2	Male	259	1	1755	0	DCB	yes	no	yes	yes	yes	no	yes	positive
p21	NSCLC (NOS)	yes	2	Male	24	1	35	1	NDB	no	yes	no	no	no	no	no	negative
p22	SCC	yes	2	Male	154	1	662	1	NDB	no	no	no	no	no	no	yes	positive
p23	SCC	yes	2	Male	132	1	234	1	NDB	no	no	no	no	no	no	no	Not Available
p24	ADK	yes	2	Male	35	1	265	1	NDB	no	yes	no	no	no	no	no	Not Available
p25	ADK	yes	2	Male	47	1	55	1	NDB	no	yes	no	no	no	no	no	Not Available
p26	ADK	no	2	Female	113	1	135	1	NDB	no	no	no	yes	no	no	no	negative
p27	ADK	yes	2	Male	83	1	186	1	NDB	no	yes	no	no	no	no	no	negative
p28	ADK	yes	2	Male	42	1	322	1	NDB	no	no	no	no	no	yes	no	negative
p29	ADK	yes	2	Female	65	1	102	1	NDB	no	no	no	yes	no	no	no	positive
p30	SCC	yes	1	Male	126	1	266	1	NDB	no	yes	no	no	no	no	no	negative
p31	SCC	yes	2	Male	36	1	213	1	NDB	no	no	no	yes	no	no	no	negative
p32	SCC	yes	2	Male	27	1	115	1	NDB	no	yes	no	no	no	no	no	Not Available
p33	ADK	yes	2	Female	107	1	937	1	NDB	no	no	no	yes	yes	no	no	positive
p34	ADK	yes	1	Female	132	1	756	1	NDB	no	no	no	no	no	yes	no	positive
p35	ADK	yes	2	Female	83	1	216	1	NDB	no	no	no	yes	no	no	no	Not Available
p36	ADK	yes	1	Female	139	1	790	1	NDB	no	no	no	yes	yes	no	no	positive
p37	ADK	yes	2	Male	40	1	265	1	NDB	no	no	no	no	no	no	yes	positive
p38	ADK	yes	2	Male	162	1	230	1	NDB	no	no	no	no	yes	yes	no	positive
p39	NSCLC (NOS)	yes	1	Male	41	1	110	1	NDB	no	yes	yes	no	no	no	no	negative
p40	ADK	yes	2	Male	132	1	383	1	NDB	yes	no	yes	no	no	no	no	Not Available
p41	SCC	yes	1	Female	38	1	269	1	NDB	no	yes	no	no	no	yes	no	Not Available
p42	ADK	yes	2	Male	41	1	66	1	NDB	no	no	no	yes	no	yes	no	Not Available
p43	ADK	yes	2	Male	64	1	72	1	NDB	no	yes	yes	yes	no	yes	no	Not Available
p44	ADK	yes	2	Male	128	1	148	1	NDB	no	yes	yes	yes	yes	no	yes	negative
p45	ADK	yes	1	Male	37	1	251	1	NDB	no	yes	no	yes	yes	no	yes	negative
