# Supplementary material for: Dynamic changes in circulating tumor DNA assessed by shallow whole‐genome sequencing associate with clinical efficacy of checkpoint inhibitors in NSCLC
Source: Mol Oncol. 2023 Mar 21;17(5):779–91. doi: 10.1002/1878-0261.13409 (PMC10158763; doi:10.1002/1878-0261.13409)
Supplement: Supplementary file 6 — Table S3. Kaplan–Meier pairwise statistics for the different conditions related to supplementary figures. [file MOL2-17-779-s005.xlsx]

## Sheet: Sheet1
Supplementary Table S3. Kaplan-Meier pairwise statistics for the different conditions related to supplementary figures.
Figure	Clinical outcome	Time point	Groups	Log-rank test
S1B	Overall survival	Baseline	Baseline Undetectable vs Detectable	0.220656
S1C	Overall survival	Baseline	TFx < 10% vs TFx >= 10%	0.154667
S1C	Overall survival	Baseline	TFx < 10% vs TFx undetectable	0.612402
S1C	Overall survival	Baseline	TFx >= 10% vs TFx undetectable	0.060384
S2A	Overall survival	T1	T1 Undetectable vs Detectable	0.000282
S2B	Overall survival	T1	T1 TFx < 10% vs TFx >= 10%	0.055440
S2B	Overall survival	T1	T1 TFx < 10% vs TFx undetectable	0.026415
S2B	Overall survival	T1	T1 TFx >= 10% vs TFx undetectable	0.000022
S2C	Progression-free survival	Dynamic B and T1	B(TFx>=10%)-T1(TFx>=10%) vs B(TFx>=10%)-T1(TFx<10%)	0.064465
S2C	Progression-free survival	Dynamic B and T1	B(TFx>=10%)-T1(TFx>=10%) vs B(TFx<10%)-T1(TFx>=10%)	0.152121
S2C	Progression-free survival	Dynamic B and T1	B(TFx>=10%)-T1(TFx>=10%) vs B(TFx<10%)-T1(TFx<10%)	0.0000006
S2C	Progression-free survival	Dynamic B and T1	B(TFx>=10%)-T1(TFx<10%) vs B(TFx<10%)-T1(TFx>=10%)	0.157299
S2C	Progression-free survival	Dynamic B and T1	B(TFx>=10%)-T1(TFx<10%) vs B(TFx<10%)-T1(TFx<10%)	0.205636
S2C	Progression-free survival	Dynamic B and T1	B(TFx<10%)-T1(TFx>=10%) vs B(TFx<10%)-T1(TFx<10%)	0.001775
S2E	Progression-free survival	T2	T2 TFx < 10% vs TFx >= 10%	0.774073
S2E	Progression-free survival	T2	T2 TFx < 10% vs TFx undetectable	0.330156
S2E	Progression-free survival	T2	T2 TFx >= 10% vs TFx undetectable	0.194028
S2F	Progression-free survival	T3	T3 TFx < 10% vs TFx >= 10%	0.479500
S2F	Progression-free survival	T3	T3 TFx < 10% vs TFx undetectable	0.064237
S2F	Progression-free survival	T3	T3 TFx >= 10% vs TFx undetectable	0.006814
S3A	Progression-free survival	Dynamic T1 T2 and T3	No TFx>=10% in any surveillance time point vs TFx>=10% in T1 or T2 or T3	0.000012
S3B	Overall survival	Dynamic T1 T2 and T3	No TFx>=10% in any surveillance time point vs TFx>=10% in T1 or T2 or T3	0.000017
