# Supplementary material for: Dynamic changes in circulating tumor DNA assessed by shallow whole‐genome sequencing associate with clinical efficacy of checkpoint inhibitors in NSCLC
Source: Mol Oncol. 2023 Mar 21;17(5):779–91. doi: 10.1002/1878-0261.13409 (PMC10158763; doi:10.1002/1878-0261.13409)
Supplement: Supplementary file 8 — Table S5. Multivariate Cox proportional‐hazards survival model (Progression‐free survival at baseline). [file MOL2-17-779-s003.xlsx]

## Sheet: cox_tfrac10%_OS
Supplementary Table S5 Multivariate Cox proportional-hazards survival model (Progression-free survival at baseline )
Variable	HR	HR lower 95%	HR upper 95%	p-value
Histology
Other
ADK	0.45	0.12	1.62	0.22
SCC	0.52	0.11	2.54	0.42
Smoking
No
Yes	0.45	0.094	2.16	0.32
Sex
Male
Female	1.93	0.82	4.53	0.13
ICIs treatment line
First
Second	2.55	1.07	6.077	0.035
Tumor Fraction (TFx)
TFx <10%
TFX>=10%	2.43	0.94	6.24	0.066
