# Supplementary material for: Dynamic changes in circulating tumor DNA assessed by shallow whole‐genome sequencing associate with clinical efficacy of checkpoint inhibitors in NSCLC
Source: Mol Oncol. 2023 Mar 21;17(5):779–91. doi: 10.1002/1878-0261.13409 (PMC10158763; doi:10.1002/1878-0261.13409)
Supplement: Supplementary file 9 — Table S6. Multivariate Cox proportional‐hazards survival model (Progression‐free survival at baseline). [file MOL2-17-779-s004.xlsx]

## Sheet: cox_tfrac10%_pdl1_PFS
Supplementary Table S6 Multivariate Cox proportional-hazards survival model (Progression-free survival at baseline )
Variable	HR	HR lower 95%	HR upper 95%	p-value
Histology
Other
ADK	1.71	0.33	8.77	0.52
SCC	7.24	0.86	60.94	0.069
Smoking
No
Yes	3.10	0.22	44.20	0.40
Sex
Male
Female	5.44	0.95	31.30	0.058
ICIs treatment line
First
Second	3.73	0.96	14.48	0.057
PD-L1 status
Negative
Positive	0.16	0.04	0.62	0.0075
Tumor Fraction (TFx)
TFx <10%
TFX>=10%	4.00	1.06	15.00	0.040
